# Supplementary material for: 11β-Hydroxysteroid Dehydrogenase Type 1 within Osteoclasts Mediates the Bone Protective Properties of Therapeutic Corticosteroids in Chronic Inflammation
Source: Int J Mol Sci. 2022 Jun 30;23(13):7334. doi: 10.3390/ijms23137334 (PMC9266304; doi:10.3390/ijms23137334)
Supplement: Supplementary file 1 [file ijms-23-07334-s001.zip]

Archive with 1 entries (1 files):
- ijms-1746201-supplementary.pdf
